# Supplementary material for: New Insight into the Prevalence and Risk Factors for Three Distinct Hoof Conformation Traits in UK Commercial Sheep Flocks
Source: Vet Sci. 2021 Aug 30;8(9):176. doi: 10.3390/vetsci8090176 (PMC8473389; doi:10.3390/vetsci8090176)
Supplement: Supplementary file 1 [file vetsci-08-00176-s001.zip]

Archive with 1 entries (1 files):
- vetsci-1342054-supplementary.pdf
